# Supplementary material for: Fly Ash from Lignite Combustion as a Filler for Rubber Mixes—Part II: Chemical Valorisation of Fly Ash
Source: Materials (Basel). 2022 Aug 29;15(17):5979. doi: 10.3390/ma15175979 (PMC9456590; doi:10.3390/ma15175979)
Supplement: Supplementary file 1 [file materials-15-05979-s001.zip]

Archive with 1 entries (1 files):
- materials-1862047-supplementary.pdf
